# Supplementary material for: ﻿Townsendialemhiensis (Asteraceae, Astereae): A narrowly endemic new species from Idaho, USA
Source: PhytoKeys. 2022 Mar 22;193:67–75. doi: 10.3897/phytokeys.193.76365 (PMC9849046; doi:10.3897/phytokeys.193.76365)
Supplement: XML Treatment for Townsendia lemhiensis [file phytokeys.193.76365-treatment1.xml]

<!DOCTYPE tp:taxon-treatment
  PUBLIC "-//TaxonX//DTD Taxonomic Treatment Publishing DTD v0 20100105//EN" "tax-treatment-NSO.dtd">
<tp:taxon-treatment xmlns:tp="http://www.plazi.org/taxpub"><tp:treatment-meta><kwd-group><label>Taxon classification</label><kwd>
              <named-content content-type="kingdom">Plantae</named-content>
            </kwd><kwd>
              <named-content content-type="order">Asterales</named-content>
            </kwd><kwd>
              <named-content content-type="family">Asteraceae</named-content>
            </kwd></kwd-group><mixed-citation publication-type="journal"><person-group><name><surname>Lee</surname><given-names>Christopher</given-names></name><name><surname>Björk</surname><given-names>Curtis R.</given-names></name><name><surname>Whitton</surname><given-names>Jeannette</given-names></name></person-group><article-title>﻿<italic><tp:taxon-name><tp:taxon-name-part taxon-name-part-type="genus" reg="Townsendia">Townsendia</tp:taxon-name-part><tp:taxon-name-part taxon-name-part-type="species" reg="lemhiensis">lemhiensis</tp:taxon-name-part></tp:taxon-name></italic> (<tp:taxon-name><tp:taxon-name-part taxon-name-part-type="family">Asteraceae</tp:taxon-name-part></tp:taxon-name>, <tp:taxon-name><tp:taxon-name-part taxon-name-part-type="tribe">Astereae</tp:taxon-name-part></tp:taxon-name>): A narrowly endemic new species from Idaho, USA</article-title><source>PhytoKeys</source><day>22</day><month>03</month><year>2022</year><volume>193</volume><fpage>67</fpage><lpage>75</lpage><pub-id pub-id-type="doi">10.3897/phytokeys.193.76365</pub-id></mixed-citation></tp:treatment-meta><tp:nomenclature><label>﻿</label><tp:taxon-name>
            <object-id xmlns:xlink="http://www.w3.org/1999/xlink" content-type="arpha" xlink:type="simple">6FF937BD-7D70-5EB6-A5CA-8C31FFE9F97E</object-id>
            <tp:taxon-name-part taxon-name-part-type="genus" reg="Townsendia">Townsendia</tp:taxon-name-part>
            <tp:taxon-name-part taxon-name-part-type="species" reg="lemhiensis">lemhiensis</tp:taxon-name-part>
            <object-id xmlns:xlink="http://www.w3.org/1999/xlink" content-type="ipni" xlink:type="simple">urn:lsid:ipni.org:names:77296133-1</object-id>
          </tp:taxon-name><tp:taxon-authority>C.Lee, Björk &amp; Whitton</tp:taxon-authority><tp:taxon-status xmlns:xlink="http://www.w3.org/1999/xlink" xlink:type="simple">sp. nov.</tp:taxon-status></tp:nomenclature><tp:treatment-sec sec-type="Holotype" id="SECID0ELEAC"><title>Holotype.</title><p><italic>Björk 29248</italic> (UBC V252324) 20 May 2012. USA, Idaho, Lemhi County, 18 Mile Wilderness Area, ca. 24 km SSE of Leadore, <named-content xmlns:xlink="http://www.w3.org/1999/xlink" content-type="dwc:verbatimCoordinates" xlink:type="simple"><named-content content-type="geo-json" specific-use="{&#34;type&#34;:&#34;Point&#34;,&#34;coordinates&#34;:[-113.172220,44.448060]}" id="NCID0EWEAC" xlink:type="simple">44.44806°N, 113.17222°W</named-content></named-content>, on dry ashy white soil on slope (7368 ft) in sagebrush steppe (Fig. <xref ref-type="fig" rid="F1">1A</xref>). <bold><italic>Paratypes</italic></bold>: <italic>Björk 30627</italic> (UBC V252325) 14 May 2013. USA, Idaho, Lemhi County, 18 Mile Wilderness Area, on a ridge crest near the middle road, <named-content xmlns:xlink="http://www.w3.org/1999/xlink" content-type="dwc:verbatimCoordinates" xlink:type="simple"><named-content content-type="geo-json" specific-use="{&#34;type&#34;:&#34;Point&#34;,&#34;coordinates&#34;:[-113.225700,44.467070]}" id="NCID0EHFAC" xlink:type="simple">44.46707°N, 113.22570°W</named-content></named-content>, on ashy white slope, sparsely vegetated, soil derived from tuff conglomerates, in upper elevation (6968 ft) sagebrush steppe in intermontane valley; <italic>Björk 30772</italic> (UBC V252326) 21 May 2013. USA, Idaho, Lemhi County, 18 Mile Wilderness Area, south of McFarland Road, <named-content xmlns:xlink="http://www.w3.org/1999/xlink" content-type="dwc:verbatimCoordinates" xlink:type="simple"><named-content content-type="geo-json" specific-use="{&#34;type&#34;:&#34;Point&#34;,&#34;coordinates&#34;:[-113.203330,44.480000]}" id="NCID0ERFAC" xlink:type="simple">44.48000°N, 113.20333°W</named-content></named-content>, on ashy white flats and slopes, sparsely vegetated, in upper elevation (6857 ft) sagebrush steppe in intermontane valley; <italic>Whitton 252</italic> (UBC V252322) 13 May 2018. USA, Idaho, Lemhi County, 18 Mile Wilderness Area, <named-content xmlns:xlink="http://www.w3.org/1999/xlink" content-type="dwc:verbatimCoordinates" xlink:type="simple"><named-content content-type="geo-json" specific-use="{&#34;type&#34;:&#34;Point&#34;,&#34;coordinates&#34;:[-113.206700,44.472930]}" id="NCID0E2FAC" xlink:type="simple">44.47293°N, 113.20670°W</named-content></named-content>, on open hillside (7355 ft) with sparse sagebrush and antelope brush on grey-brown rocky substrate; <italic>Whitton 256</italic> (UBC V252323) 14 May 2018. USA, Idaho, Lemhi County, 18 Mile Wilderness Area, <named-content xmlns:xlink="http://www.w3.org/1999/xlink" content-type="dwc:verbatimCoordinates" xlink:type="simple"><named-content content-type="geo-json" specific-use="{&#34;type&#34;:&#34;Point&#34;,&#34;coordinates&#34;:[-113.175410,44.445300]}" id="NCID0EFGAC" xlink:type="simple">44.44530°N, 113.17541°W</named-content></named-content>, on exposed rocky slope (7371 ft), in areas of grey-white substrate, with bunchgrass, and antelope brush.</p><fig id="F1" position="float" orientation="portrait"><object-id xmlns:xlink="http://www.w3.org/1999/xlink" content-type="doi" xlink:type="simple">10.3897/phytokeys.193.76365.figure1</object-id><object-id xmlns:xlink="http://www.w3.org/1999/xlink" content-type="arpha" xlink:type="simple">7032FFCC-ECD9-546A-BE27-14A42B62E91F</object-id><label>Figure 1.</label><caption><p><bold>A</bold> habitat of the type locality of <italic><tp:taxon-name><tp:taxon-name-part taxon-name-part-type="genus" reg="Townsendia">Townsendia</tp:taxon-name-part><tp:taxon-name-part taxon-name-part-type="species" reg="lemhiensis">lemhiensis</tp:taxon-name-part></tp:taxon-name></italic><bold>B</bold> habit of <italic><tp:taxon-name><tp:taxon-name-part taxon-name-part-type="genus" reg="Townsendia">Townsendia</tp:taxon-name-part><tp:taxon-name-part taxon-name-part-type="species" reg="lemhiensis">lemhiensis</tp:taxon-name-part></tp:taxon-name></italic> at the type locality <bold>C</bold> close-up of <italic><tp:taxon-name><tp:taxon-name-part taxon-name-part-type="genus" reg="Townsendia">Townsendia</tp:taxon-name-part><tp:taxon-name-part taxon-name-part-type="species" reg="lemhiensis">lemhiensis</tp:taxon-name-part></tp:taxon-name></italic> capitulum <bold>D</bold> close-up of <italic><tp:taxon-name><tp:taxon-name-part taxon-name-part-type="genus" reg="Townsendia">Townsendia</tp:taxon-name-part><tp:taxon-name-part taxon-name-part-type="species" reg="lemhiensis">lemhiensis</tp:taxon-name-part></tp:taxon-name></italic> phyllaries. Photos A-B by Björk; Photos C-D by Whitton.</p></caption><graphic xmlns:xlink="http://www.w3.org/1999/xlink" xlink:href="phytokeys-193-067_article-76365__-g001.jpg" position="float" orientation="portrait" xlink:type="simple" id="oo_661631.jpg"><uri content-type="original_file" xlink:type="simple">https://binary.pensoft.net/fig/661631</uri></graphic></fig><p>Ab <italic><tp:taxon-name><tp:taxon-name-part taxon-name-part-type="genus" reg="Townsendia">Townsendia</tp:taxon-name-part><tp:taxon-name-part taxon-name-part-type="species" reg="spathulata">spathulata</tp:taxon-name-part></tp:taxon-name></italic> pappi ad maturitatem persistens, series phyllariorum pauciores, pilis caulibus sericeus non villosus, folia non carnosa differt.</p></tp:treatment-sec><tp:treatment-sec sec-type="description" id="SECID0EYIAC"><title>Description.</title><p>Plants perennial, 25–30 mm tall, rosette forming, rosettes 8–17 mm wide, solitary or (more often) arising from a few-branched caudex; stems essentially absent, or when visible, then villosulous; leaves 4–14 × 2 mm, narrowly oblanceolate to narrowly elliptic-oblanceolate, silvery, moderately sericeous but not villous, apex acute; capitula one per fertile rosette, sessile or nearly so; involucre campanulate, 9–10 mm wide, phyllaries appressed, narrowly elliptic-lanceolate, 6–7 × 1 mm, graduated, in 2–3 series, reddish brown, sericeous, apex acute to acuminate; ray florets 15–24, pistillate; ray corollas true ray, 7–8 mm long, surpassing pappus bristles, light brownish pink or whitish and tipped in pink, slightly darker abaxially, aglandular; disc florets 24–30, functionally pistillate; disc corollas tubular, 4 mm long, shortly surpassed by the pappus bristles, yellow, aglandular; stamens reduced to strap-like staminodes, anthers and pollen absent; cypselae 3 × 1 mm, oblanceolate and compressed, with glochidiate hairs; pappus bristles 23–26 in disc florets, 14–20 in ray florets, 6–7 mm long, white, barbellate, persistent. (Figs <xref ref-type="fig" rid="F1">1B–D</xref>, <xref ref-type="fig" rid="F2">2A–F</xref>).</p><fig id="F2" position="float" orientation="portrait"><object-id xmlns:xlink="http://www.w3.org/1999/xlink" content-type="doi" xlink:type="simple">10.3897/phytokeys.193.76365.figure2</object-id><object-id xmlns:xlink="http://www.w3.org/1999/xlink" content-type="arpha" xlink:type="simple">6FD7E2BC-16C0-5860-B10D-55062B1D3B6C</object-id><label>Figure 2.</label><caption><p><bold>A</bold> capitulum <bold>B</bold> outer involucral bract <bold>C</bold> inner involucral bract <bold>D</bold> ray floret <bold>E</bold> disc floret <bold>F</bold> mature disc cypsela. Photos by Spencer Goyette (UBC Herbarium).</p></caption><graphic xmlns:xlink="http://www.w3.org/1999/xlink" xlink:href="phytokeys-193-067_article-76365__-g002.jpg" position="float" orientation="portrait" xlink:type="simple" id="oo_661632.jpg"><uri content-type="original_file" xlink:type="simple">https://binary.pensoft.net/fig/661632</uri></graphic></fig></tp:treatment-sec><tp:treatment-sec sec-type="etymology" id="SECID0E6JAC"><title>Etymology.</title><p><italic><tp:taxon-name><tp:taxon-name-part taxon-name-part-type="genus" reg="Townsendia">Townsendia</tp:taxon-name-part><tp:taxon-name-part taxon-name-part-type="species" reg="lemhiensis">lemhiensis</tp:taxon-name-part></tp:taxon-name></italic> is named after the Lemhi Valley, Idaho, where individuals of this species were first noticed by Curtis Björk.</p></tp:treatment-sec><tp:treatment-sec sec-type="distribution" id="SECID0EQKAC"><title>Distribution and habitat.</title><p><italic><tp:taxon-name><tp:taxon-name-part taxon-name-part-type="genus" reg="Townsendia">Townsendia</tp:taxon-name-part><tp:taxon-name-part taxon-name-part-type="species" reg="lemhiensis">lemhiensis</tp:taxon-name-part></tp:taxon-name></italic> is known only from the Lemhi Valley in east-central Idaho, which is situated within a region known for its numerous geographically endemic plants (<xref ref-type="bibr" rid="B11">Moseley and Conley 1989</xref>; <xref ref-type="bibr" rid="B12">Moseley et al. 1990</xref>; <xref ref-type="bibr" rid="B7">Ertter and Moseley 1992</xref>). The species has been found in three populations, within an area of 4.9 km<sup>2</sup>.</p><p><italic><tp:taxon-name><tp:taxon-name-part taxon-name-part-type="genus" reg="Townsendia">Townsendia</tp:taxon-name-part><tp:taxon-name-part taxon-name-part-type="species" reg="lemhiensis">lemhiensis</tp:taxon-name-part></tp:taxon-name></italic> grows on ashy white slopes of eroded rhyolite tuff. These slopes of powdery soils and friable rock are sparsely vegetated, forming edaphic islands of open ground within a more densely vegetated surrounding matrix of sagebrush steppe. Numerous other plants having narrow geographical ranges occupy similar ashy slopes elsewhere in dry interior regions of western North America (<xref ref-type="bibr" rid="B8">Grimes 1984</xref>; <xref ref-type="bibr" rid="B13">Reveal and Björk 2004</xref>; <xref ref-type="bibr" rid="B4">Brown and Mansfield 2017</xref>). The Lemhi Valley is lined on the east and west by alpine ridges, and the valley floor sits at a high elevation, making it cooler than the sagebrush steppes both further south on the adjacent Snake River Plains and further north in the Salmon-Challis Valleys region.</p><p>Associated species growing with <italic><tp:taxon-name><tp:taxon-name-part taxon-name-part-type="genus" reg="Townsendia">Townsendia</tp:taxon-name-part><tp:taxon-name-part taxon-name-part-type="species" reg="lemhiensis">lemhiensis</tp:taxon-name-part></tp:taxon-name></italic> on the ashy slopes include: <italic><tp:taxon-name><tp:taxon-name-part taxon-name-part-type="genus" reg="Artemisia">Artemisia</tp:taxon-name-part><tp:taxon-name-part taxon-name-part-type="species" reg="frigida">frigida</tp:taxon-name-part></tp:taxon-name></italic> Willd., 1838, <tp:taxon-name><tp:taxon-name-part taxon-name-part-type="genus" reg="Artemisia">Artemisia</tp:taxon-name-part><tp:taxon-name-part taxon-name-part-type="species" reg="tridentata">tridentata</tp:taxon-name-part><tp:taxon-name-part taxon-name-part-type="infraspecific-rank">subsp.</tp:taxon-name-part><tp:taxon-name-part taxon-name-part-type="subspecies" reg="wyomingensis">wyomingensis</tp:taxon-name-part></tp:taxon-name> Beetle &amp; A.L.Young, 1965, <italic><tp:taxon-name><tp:taxon-name-part taxon-name-part-type="genus" reg="Chaenactis">Chaenactis</tp:taxon-name-part><tp:taxon-name-part taxon-name-part-type="species" reg="douglasii">douglasii</tp:taxon-name-part></tp:taxon-name></italic> Hook. &amp; Arn., 1839, <italic><tp:taxon-name><tp:taxon-name-part taxon-name-part-type="genus" reg="Comandra">Comandra</tp:taxon-name-part><tp:taxon-name-part taxon-name-part-type="species" reg="pallida">pallida</tp:taxon-name-part></tp:taxon-name></italic> A.DC., 1857, <italic><tp:taxon-name><tp:taxon-name-part taxon-name-part-type="genus" reg="Cymopterus">Cymopterus</tp:taxon-name-part><tp:taxon-name-part taxon-name-part-type="species" reg="bipinnatus">bipinnatus</tp:taxon-name-part></tp:taxon-name></italic> S.Wats., 1885, <italic><tp:taxon-name><tp:taxon-name-part taxon-name-part-type="genus" reg="Elymus">Elymus</tp:taxon-name-part><tp:taxon-name-part taxon-name-part-type="species" reg="lanceolatus">lanceolatus</tp:taxon-name-part></tp:taxon-name></italic> (Scribn. and J.G.Sm.) Gould, 1949, <italic><tp:taxon-name><tp:taxon-name-part taxon-name-part-type="genus" reg="Eriogonum">Eriogonum</tp:taxon-name-part><tp:taxon-name-part taxon-name-part-type="species" reg="mancum">mancum</tp:taxon-name-part></tp:taxon-name></italic> Rydb., 1917, <italic><tp:taxon-name><tp:taxon-name-part taxon-name-part-type="genus" reg="Eriogonum">Eriogonum</tp:taxon-name-part><tp:taxon-name-part taxon-name-part-type="species" reg="soliceps">soliceps</tp:taxon-name-part></tp:taxon-name></italic> Reveal &amp; Björk, 2004, <tp:taxon-name><tp:taxon-name-part taxon-name-part-type="genus" reg="Ipomopsis">Ipomopsis</tp:taxon-name-part><tp:taxon-name-part taxon-name-part-type="species" reg="spicata">spicata</tp:taxon-name-part><tp:taxon-name-part taxon-name-part-type="infraspecific-rank">subsp.</tp:taxon-name-part><tp:taxon-name-part taxon-name-part-type="subspecies" reg="orchidacea">orchidacea</tp:taxon-name-part></tp:taxon-name> (Brand) D.Wilken &amp; R.L.Hartm., 1991, <tp:taxon-name><tp:taxon-name-part taxon-name-part-type="genus" reg="Linum">Linum</tp:taxon-name-part><tp:taxon-name-part taxon-name-part-type="species" reg="lewisii">lewisii</tp:taxon-name-part><tp:taxon-name-part taxon-name-part-type="infraspecific-rank">var.</tp:taxon-name-part><tp:taxon-name-part taxon-name-part-type="variety" reg="alpicola">alpicola</tp:taxon-name-part></tp:taxon-name> Jeps., 1936, <italic><tp:taxon-name><tp:taxon-name-part taxon-name-part-type="genus" reg="Oreocarya">Oreocarya</tp:taxon-name-part><tp:taxon-name-part taxon-name-part-type="species" reg="humilis">humilis</tp:taxon-name-part></tp:taxon-name></italic> Greene, 1896, <italic><tp:taxon-name><tp:taxon-name-part taxon-name-part-type="genus" reg="Packera">Packera</tp:taxon-name-part><tp:taxon-name-part taxon-name-part-type="species" reg="cana">cana</tp:taxon-name-part></tp:taxon-name></italic> (Hook.) W.A.Weber &amp; Á.Löve, 1981, <italic><tp:taxon-name><tp:taxon-name-part taxon-name-part-type="genus" reg="Penstemon">Penstemon</tp:taxon-name-part><tp:taxon-name-part taxon-name-part-type="species" reg="humilis">humilis</tp:taxon-name-part></tp:taxon-name></italic> Nutt. ex A.Gray, 1862, <italic><tp:taxon-name><tp:taxon-name-part taxon-name-part-type="genus" reg="Phlox">Phlox</tp:taxon-name-part><tp:taxon-name-part taxon-name-part-type="species" reg="muscoides">muscoides</tp:taxon-name-part></tp:taxon-name></italic> Nutt., 1831, <italic><tp:taxon-name><tp:taxon-name-part taxon-name-part-type="genus" reg="Stenotus">Stenotus</tp:taxon-name-part><tp:taxon-name-part taxon-name-part-type="species" reg="acaulis">acaulis</tp:taxon-name-part></tp:taxon-name></italic> (Nutt.) Nutt., 1840, <italic><tp:taxon-name><tp:taxon-name-part taxon-name-part-type="genus" reg="Townsendia">Townsendia</tp:taxon-name-part><tp:taxon-name-part taxon-name-part-type="species" reg="hookeri">hookeri</tp:taxon-name-part></tp:taxon-name></italic> Beaman, 1957, <italic><tp:taxon-name><tp:taxon-name-part taxon-name-part-type="genus" reg="Townsendia">T.</tp:taxon-name-part><tp:taxon-name-part taxon-name-part-type="species" reg="leptotes">leptotes</tp:taxon-name-part></tp:taxon-name></italic> (A.Gray) Osterh., 1908, and <italic><tp:taxon-name><tp:taxon-name-part taxon-name-part-type="genus" reg="Townsendia">T.</tp:taxon-name-part><tp:taxon-name-part taxon-name-part-type="species" reg="parryi">parryi</tp:taxon-name-part></tp:taxon-name></italic> D.C.Eaton, 1874.</p></tp:treatment-sec><tp:treatment-sec sec-type="phenology" id="SECID0EODAE"><title>Phenology.</title><p>We observed <italic><tp:taxon-name><tp:taxon-name-part taxon-name-part-type="genus" reg="Townsendia">T.</tp:taxon-name-part><tp:taxon-name-part taxon-name-part-type="species" reg="lemhiensis">lemhiensis</tp:taxon-name-part></tp:taxon-name></italic> in flower in mid-May over three years (2012, 2013, 2018). At this time, some individuals had some capitula in bud, and others had mature seeds or open flowers. On this basis, we describe flowering as likely occurring throughout May, and seedset through late May or possibly into June. Further studies are needed to document the timing of bud formation, and potential variation in flowering and fruiting phenology. Another early-flowering species, <italic><tp:taxon-name><tp:taxon-name-part taxon-name-part-type="genus" reg="Townsendia">Townsendia</tp:taxon-name-part><tp:taxon-name-part taxon-name-part-type="species" reg="hookeri">hookeri</tp:taxon-name-part></tp:taxon-name></italic>, co-occurs with <italic><tp:taxon-name><tp:taxon-name-part taxon-name-part-type="genus" reg="Townsendia">T.</tp:taxon-name-part><tp:taxon-name-part taxon-name-part-type="species" reg="lemhiensis">lemhiensis</tp:taxon-name-part></tp:taxon-name></italic>, and has been observed to set buds in fall that open soon after snow melt (Lee and Whitton, personal observation). Given the early flowering of <italic><tp:taxon-name><tp:taxon-name-part taxon-name-part-type="genus" reg="Townsendia">T.</tp:taxon-name-part><tp:taxon-name-part taxon-name-part-type="species" reg="lemhiensis">lemhiensis</tp:taxon-name-part></tp:taxon-name></italic> and the presence of snow patches persisting in surrounding areas, we suspect fall bud set may also occur in this species. Co-occurring species of <italic><tp:taxon-name><tp:taxon-name-part taxon-name-part-type="genus" reg="Townsendia">Townsendia</tp:taxon-name-part></tp:taxon-name></italic> were found on site in bud (<italic><tp:taxon-name><tp:taxon-name-part taxon-name-part-type="genus" reg="Townsendia">T.</tp:taxon-name-part><tp:taxon-name-part taxon-name-part-type="species" reg="parryi">parryi</tp:taxon-name-part></tp:taxon-name></italic>) and late-bud (<italic><tp:taxon-name><tp:taxon-name-part taxon-name-part-type="genus" reg="Townsendia">T.</tp:taxon-name-part><tp:taxon-name-part taxon-name-part-type="species" reg="leptotes">leptotes</tp:taxon-name-part></tp:taxon-name></italic> and <italic><tp:taxon-name><tp:taxon-name-part taxon-name-part-type="genus" reg="Townsendia">T.</tp:taxon-name-part><tp:taxon-name-part taxon-name-part-type="species" reg="hookeri">hookeri</tp:taxon-name-part></tp:taxon-name></italic>).</p></tp:treatment-sec><ref-list><ref id="B11"><mixed-citation xmlns:xlink="http://www.w3.org/1999/xlink" xlink:type="simple"><person-group><name name-style="western"><surname>Moseley</surname><given-names>RK</given-names></name><name name-style="western"><surname>Conley</surname><given-names>JM</given-names></name></person-group> (<year>1989</year>) Field investigation of seven rare plants in the southern Lemhi Range and Beaverhead Mountains, Dubois Ranger District, Targhee National Forest. Idaho Departement of Fish &amp; Game, Boise. <ext-link xlink:type="simple" ext-link-type="uri" xlink:href="https://idfg.idaho.gov/ifwis/idnhp/cdc_pdf/moser89m.pdf">https://idfg.idaho.gov/ifwis/idnhp/cdc_pdf/moser89m.pdf</ext-link></mixed-citation></ref><ref id="B12"><mixed-citation xmlns:xlink="http://www.w3.org/1999/xlink" xlink:type="simple"><person-group><name name-style="western"><surname>Moseley</surname><given-names>RK</given-names></name><name name-style="western"><surname>Mancuso</surname><given-names>M</given-names></name><name name-style="western"><surname>Hilty</surname><given-names>J</given-names></name><name name-style="western"><surname>Conley</surname><given-names>JM</given-names></name></person-group> (<year>1990</year>) Field investigation and status survey of <italic><tp:taxon-name><tp:taxon-name-part taxon-name-part-type="genus">Penstemon</tp:taxon-name-part><tp:taxon-name-part taxon-name-part-type="species">lemhiensis</tp:taxon-name-part></tp:taxon-name></italic> (Lemhi penstemon) in Idaho. Idaho Department of Fish &amp; Game, Boise. <ext-link xlink:type="simple" ext-link-type="uri" xlink:href="https://idfg.idaho.gov/ifwis/idnhp/cdc_pdf/moser90g.pdf">https://idfg.idaho.gov/ifwis/idnhp/cdc_pdf/moser90g.pdf</ext-link></mixed-citation></ref><ref id="B7"><mixed-citation xmlns:xlink="http://www.w3.org/1999/xlink" xlink:type="simple"><person-group><name name-style="western"><surname>Ertter</surname><given-names>B</given-names></name><name name-style="western"><surname>Moseley</surname><given-names>B</given-names></name></person-group> (<year>1992</year>) <article-title>Floristic regions of Idaho.</article-title><source>Journal of the Idaho Academy of Science</source><volume>28</volume>(<issue>2</issue>): <fpage>57</fpage>–<lpage>70</lpage>. <ext-link xlink:type="simple" ext-link-type="uri" xlink:href="http://iase.website/jias_28-2">http://iase.website/jias_28-2</ext-link></mixed-citation></ref><ref id="B8"><mixed-citation xmlns:xlink="http://www.w3.org/1999/xlink" xlink:type="simple"><person-group><name name-style="western"><surname>Grimes</surname><given-names>JW</given-names></name></person-group> (<year>1984</year>) <article-title>Notes on the flora of Leslie Gulch, Malheur County, Oregon.</article-title><source>Madrono</source><volume>31</volume>(<issue>2</issue>): <fpage>80</fpage>–<lpage>85</lpage>. <ext-link xlink:type="simple" ext-link-type="uri" xlink:href="https://www.jstor.org/stable/41424476">https://www.jstor.org/stable/41424476</ext-link></mixed-citation></ref><ref id="B13"><mixed-citation xmlns:xlink="http://www.w3.org/1999/xlink" xlink:type="simple"><person-group><name name-style="western"><surname>Reveal</surname><given-names>JL</given-names></name><name name-style="western"><surname>Björk</surname><given-names>CR</given-names></name></person-group> (<year>2004</year>) <italic><tp:taxon-name><tp:taxon-name-part taxon-name-part-type="genus">Eriogonum</tp:taxon-name-part><tp:taxon-name-part taxon-name-part-type="species">soliceps</tp:taxon-name-part></tp:taxon-name></italic> (<tp:taxon-name><tp:taxon-name-part taxon-name-part-type="family">Polygonaceae</tp:taxon-name-part></tp:taxon-name>: <tp:taxon-name><tp:taxon-name-part taxon-name-part-type="subfamily">Eriogonoideae</tp:taxon-name-part></tp:taxon-name>), a new species from east-central Idaho and southwestern Montana. Brittonia 51(4): 295–298. <ext-link xlink:type="simple" ext-link-type="doi" xlink:href="10.1663/0007-196X(2004)056[0295:ESPEAN]2.0.CO;2">https://doi.org/10.1663/0007-196X(2004)056[0295:ESPEAN]2.0.CO;2</ext-link></mixed-citation></ref><ref id="B4"><mixed-citation xmlns:xlink="http://www.w3.org/1999/xlink" xlink:type="simple"><person-group><name name-style="western"><surname>Brown</surname><given-names>BJ</given-names></name><name name-style="western"><surname>Mansfield</surname><given-names>DH</given-names></name></person-group> (<year>2017</year>) <article-title>Edaphic and geographic origins of varietal differentiation in <tp:taxon-name><tp:taxon-name-part taxon-name-part-type="genus">Eriogonum</tp:taxon-name-part></tp:taxon-name> calcareum.</article-title><source>Madrono</source><volume>64</volume>(<issue>1</issue>): <fpage>22</fpage>–<lpage>31</lpage>. <ext-link xlink:type="simple" ext-link-type="doi" xlink:href="10.3120/0024-9637-64.1.22">https://doi.org/10.3120/0024-9637-64.1.22</ext-link></mixed-citation></ref></ref-list></tp:taxon-treatment>
