# Supplementary material for: ﻿Townsendialemhiensis (Asteraceae, Astereae): A narrowly endemic new species from Idaho, USA
Source: PhytoKeys. 2022 Mar 22;193:67–75. doi: 10.3897/phytokeys.193.76365 (PMC9849046; doi:10.3897/phytokeys.193.76365)
Supplement: Supplementary material 1 — Townsendialemhiensis occurence records [file phytokeys-193-067_article-76365__-s001.csv]

occurrenceID	basisOfRecord	eventDate	year	month	day	verbatimEventDate	scientificName	higherClassification	kingdom	phylum	class	order	family	genus	specificEpithet	taxonRank	decimalLatitude	decimalLongitude	geodeticDatum	coordinateUncertaintyInMeters	verbatimCoordinates	verbatimCoordinateSystem	higherGeography	continent	country	countryCode	stateProvince	county	locality	location remarks	type	verbatim elevation	language	institutionID	institutionCode	collectionCode	catalogNumber	occurrenceRemarks	recordNumber	recordedBy
V252322	PreservedSpecimen	5/13/2018	2018	5	13	13/05/2018	Townsendia lemhiensis	Plantae; Magnoliaphyta; Mangnoliopsida; Asterales, Asteraceae; Townsendia	Plantae	Magnoliaphyta	Magnoliopsida	Asterales	Asteraceae	Townsendia	lemhiensis	species	44.47293	-113.2067	WGS84	5	44.47293/-113.20670	decimal degrees	North America, United States, Idaho, Lemhi County	North America	United States	US	Idaho	Lemhi County	~20km SSE of Leadore, ~5km along McFarland Blvd from its junction with HWY 28, then 1 km upslope along a two-track that branches left off McFarland Blvd, just after a small pull-out.	On open hillside with sparse sagebrush and antelope brush, most common on grey-brown rocky substrate; less common on lighter, white grey substrate and in patches of denser vegetation; associated species include Townsendia hookeri (#253) and T. parryii; upslope from a small stand of whitebark pine (Pinus alibicaulis).	PhysicalObject	7355 ft	en	http://biocol.org/urn:lsid:biocol.org:col:15106	UBC	Plant specimens	V252322	In flower; rays pale pink, with burnished tips; stypes and stigmas reddish; pappus prominent; Likely apomictic; disk florets examined for pollen in May 2019, but anthers poorly developed and no pollen detected (J. Whitton)	252	Collector(s): Jeannette Whitton & Christopher Lee
V252323	PreservedSpecimen	5/14/2018	2018	5	14	14/05/2018	Townsendia lemhiensis	Plantae; Magnoliaphyta; Mangnoliopsida; Asterales, Asteraceae; Townsendia	Plantae	Magnoliaphyta	Magnoliopsida	Asterales	Asteraceae	Townsendia	lemhiensis	species	44.4453	-113.17541	WGS84	5	44.44530/-113.17541	decimal degrees	North America, United States, Idaho, Lemhi County	North America	United States	US	Idaho	Lemhi County	~30km SSE of Leadore, ~5.3 km East of the junction of Wildhorse Spring Road and HWY 28, then on foot ~1.1 km N of the road; where a horse trough is nearby	On exposed rocky slope, in areas of grey-white substrate, with bunchgrass, and small antelope brush; most common at mid-slope.	PhysicalObject	7371 ft	en	http://biocol.org/urn:lsid:biocol.org:col:15106	UBC	Plant specimens	V252323	In flower; rays white, pale pink towards the burnished tips; styles and stigmas reddish, especially the outermost whorls; Pappus prominent; Likely apomictic; disk florets examined for pollen in May 2019, but anthers poorly developed and no pollen detected (J. Whitton)	256	Collector(s): Jeannette Whitton & Christopher Lee
V252324	PreservedSpecimen	5/20/2012	2012	5	20	20/05/2012	Townsendia lemhiensis	Plantae; Magnoliaphyta; Mangnoliopsida; Asterales, Asteraceae; Townsendia	Plantae	Magnoliaphyta	Magnoliopsida	Asterales	Asteraceae	Townsendia	lemhiensis	species	44.44806	-113.17441	WGS84	5	44.44806/-113.17441	decimal degrees	North America, United States, Idaho, Lemhi County	North America	United States	US	Idaho	Lemhi County	18 Mile Wilderness Area, ca. 24 km SSE of Leadore.	On dry ashy white soil on slope in sagebrush steppe	PhysicalObject	7368 ft	en	http://biocol.org/urn:lsid:biocol.org:col:15106	UBC	Plant specimens	V252324		29248	Collector(s): Curtis Bjork
V252325	PreservedSpecimen	5/14/2013	2013	5	14	14/05/2013	Townsendia lemhiensis	Plantae; Magnoliaphyta; Mangnoliopsida; Asterales, Asteraceae; Townsendia	Plantae	Magnoliaphyta	Magnoliopsida	Asterales	Asteraceae	Townsendia	lemhiensis	species	44.46707	-113.2557	WGS84	5	44.46707/-113.25570	decimal degrees	North America, United States, Idaho, Lemhi County	North America	United States	US	Idaho	Lemhi County	18 Mile Wilderness Area, south of Leadore, on a ridge crest near the middle road.	On ashy white slope, sparsely vegetated, soil derived from tuff conglomerates, in upper elevation sagebrush steppe in intermontane valley.	PhysicalObject	6968 ft	en	http://biocol.org/urn:lsid:biocol.org:col:15106	UBC	Plant specimens	V252325		30627	Collector(s): Curtis Bjork & Ryan Batten
V252326	PreservedSpecimen	5/21/2013	2013	5	21	21/05/2013	Townsendia lemhiensis	Plantae; Magnoliaphyta; Mangnoliopsida; Asterales, Asteraceae; Townsendia	Plantae	Magnoliaphyta	Magnoliopsida	Asterales	Asteraceae	Townsendia	lemhiensis	species	44.48	-113.20552	WGS84	5	44.48000/-113.20552	decimal degrees	North America, United States, Idaho, Lemhi County	North America	United States	US	Idaho	Lemhi County	18 Mile Wilderness Area, south of McFarland Road., on sparsely treed butte shortly upslope from a sharp bend in the road, north end of the ashy white flats/slopes of the butte.	On ashy white flats and slopes, sparsely vegetated, in upper elevation sagebrush steppe in intermontane valley.	PhysicalObject	6857 ft	en	http://biocol.org/urn:lsid:biocol.org:col:15106	UBC	Plant specimens	V252326		30772	Collector(s): Curtis Bjork & Ryan Batten
